# Supplementary material for: Four New Chromones from the Endophytic Fungus Phomopsis asparagi DHS-48 Isolated from the Chinese Mangrove Plant Rhizophora mangle
Source: Mar Drugs. 2021 Jun 19;19(6):348. doi: 10.3390/md19060348 (PMC8235223; doi:10.3390/md19060348)
Supplement: Supplementary file 1 [file marinedrugs-19-00348-s001.zip]

Archive with 1 entries (1 files):
- marinedrugs-1269640-SI.pdf
